# Supplementary material for: Multi-Omics Approach for Studying Tears in Treatment-Naïve Glaucoma Patients
Source: Int J Mol Sci. 2019 Aug 18;20(16):4029. doi: 10.3390/ijms20164029 (PMC6721157; doi:10.3390/ijms20164029)
Supplement: Supplementary file 1 [file ijms-20-04029-s001.zip]

Archive with 3 entries (3 files):
- ijms-535743-supplementary final_PROOF/Supplementary Table S1-S2-S5.docx
- ijms-535743-supplementary final_PROOF/Supplementary Table_S3.xlsx
- ijms-535743-supplementary final_PROOF/Supplementary Table_S4.xlsx
