# Supplementary material for: Multi-Omics Approach for Studying Tears in Treatment-Naïve Glaucoma Patients
Source: Int J Mol Sci. 2019 Aug 18;20(16):4029. doi: 10.3390/ijms20164029 (PMC6721157; doi:10.3390/ijms20164029)
Supplement: Supplementary file 1 [file ijms-20-04029-s001.zip › ijms-535743-supplementary final_PROOF/Supplementary Table_S3.xlsx]

## Sheet: CTRL_Tears
Protein ID	#Peptides	#Unique	Gene Name	MW [kDa]	Possible Coverage [%]	Coverage [%]	Spectrum Counting	PTM	Description
P19652	2	1	ORM2	23.5876	81.59	8.46	297.254	Carbamidomethylation	Alpha-1-acid glycoprotein 2
Q08380	4	4	LGALS3BP	65.2893	66.15	7.01	165.066	Carbamidomethylation	Galectin-3-binding protein
P30838	7	7	ALDH3A1	50.3628	62.47	9.93	230.269	Carbamidomethylation	Aldehyde dehydrogenase, dimeric NADP-preferring
P02749	3	3	APOH	38.2727	76.52	7.54	151.396	Carbamidomethylation	Beta-2-glycoprotein 1
P02768	75	75	ALB	69.3215	95.57	60.59	2205.68	Carbamidomethylation, Oxidation (M)	Serum albumin
P02765	1	1	AHSG	39.3157	49.59	3.81	160.097	Carbamidomethylation	Alpha-2-HS-glycoprotein
P02763	3	2	ORM1	23.4968	79.6	10.95	696.423	Carbamidomethylation	Alpha-1-acid glycoprotein 1
P02790	12	12	HPX	51.6433	66.23	17.53	273.714	Carbamidomethylation	Hemopexin
Q07092	2	2	COL16A1	157.653	53.3	0.56	17.0136	Carbamidomethylation	Collagen alpha-1
P02788	48	47	LTF	78.1319	88.03	52.96	806.667	Carbamidomethylation, Oxidation (M)	Lactotransferrin
P02787	31	30	TF	77.0136	88.11	30.66	497.726	Carbamidomethylation, Oxidation (M)	Serotransferrin
O75556	7	7	SCGB2A1	10.8763	100	49.47	2261.54	Carbamidomethylation, Oxidation (M)	Mammaglobin-B
P02774	7	7	GC	52.8829	82.49	3.8	220.387	Carbamidomethylation	Vitamin D-binding protein
O95968	6	6	SCGB1D1	9.89138	72.22	10	1160.7	Carbamidomethylation	Secretoglobin family 1D member 1
Q9GZZ8	4	4	LACRT	14.2373	48.55	16.67	727.606	Carbamidomethylation	Extracellular glycoprotein lacritin
P07737	2	2	PFN1	15.0446	82.14	18.57	223.85	Carbamidomethylation	Profilin-1
P05109	1	1	S100A8	10.8276	100	11.83	449.305	Carbamidomethylation	Protein S100-A8
P06454	2	2	PTMA	12.196	47.75	12.61	1182.6	Carbamidomethylation	Prothymosin alpha
P01591	8	8	JCHAIN	18.087	77.99	37.11	1893.1	Carbamidomethylation, Oxidation (M)	Immunoglobulin J chain
P48200	1	1	IREB2	104.992	62.1	1.04	0	Carbamidomethylation	Iron-responsive element-binding protein 2
P12273	11	11	PIP	16.5618	100	37.67	2783.87	Carbamidomethylation	Prolactin-inducible protein
A0A0B4J1V1	2	0	IGHV3-21	12.8314	72.65	23.08	316.024	Carbamidomethylation	Immunoglobulin heavy variable 3-21
P30086	3	3	PEBP1	21.0437	82.89	10.7	134.792	Carbamidomethylation	Phosphatidylethanolamine-binding protein 1
P60709	12	2	ACTB	41.7097	76.8	28.27	806.371	Carbamidomethylation, Oxidation (M)	Actin, cytoplasmic 1
Q99954	1	1	SMR3A	14.0391	38.81	9.7	1205.35	Carbamidomethylation	Submaxillary gland androgen-regulated protein 3A
Q99935	3	3	OPRPN	27.1994	52.02	8.47	323.918	Carbamidomethylation	Opiorphin prepropeptide
P06396	6	6	GSN	85.6442	57.42	4.99	124.361	Carbamidomethylation	Gelsolin
P21980	4	4	TGM2	77.2797	63.32	4.51	147.765	Carbamidomethylation	Protein-glutamine gamma-glutamyltransferase 2
P81605	1	1	DCD	11.2768	63.64	10	895.401	Carbamidomethylation	Dermcidin
P09467	2	2	FBP1	36.8188	79.59	4.44	70.3457	Carbamidomethylation	Fructose-1,6-bisphosphatase 1
P02814	1	1	SMR3B	8.18226	60.76	26.58	13493.2	Carbamidomethylation	Submaxillary gland androgen-regulated protein 3B
B9A064	6	2	IGLL5	23.0486	82.71	30.37	795.771	Carbamidomethylation	Immunoglobulin lambda-like polypeptide 5
P62258	4	2	YWHAE	29.1554	100	8.24	180.251	Carbamidomethylation	14-3-3 protein epsilon
P31947	5	2	SFN	27.7567	79.44	8.47	101.094	Carbamidomethylation	14-3-3 protein sigma
P31949	1	1	S100A11	11.7328	70.48	8.57	282.334	Carbamidomethylation	Protein S100-A11
P0DMV8	6	2	HSPA1A	70.009	70.2	7.8	168.392	Carbamidomethylation	Heat shock 70 kDa protein 1A
Q01518	1	1	CAP1	51.8687	80.42	2.32	47.919	Carbamidomethylation	Adenylyl cyclase-associated protein 1
P14550	3	3	AKR1A1	36.5499	88.92	4	72.293	Carbamidomethylation	Alcohol dehydrogenase [NADP
P61769	2	2	B2M	13.7059	100	8.4	526.706	Carbamidomethylation	Beta-2-microglobulin
A0A0B4J1V1	2	0	IGHV3-21	12.8314	72.65	9.4	286.762	Carbamidomethylation	Immunoglobulin heavy variable 3-21
P31025	25	25	LCN1	19.2378	64.2	74.43	8409.92	Carbamidomethylation, Oxidation (M)	Lipocalin-1
P98160	7	7	HSPG2	468.532	52.47	0.77	17.6757	Carbamidomethylation	Basement membrane-specific heparan sulfate proteoglycan core protein
P00738	15	15	HP	45.1766	67.49	19.7	580.583	Carbamidomethylation	Haptoglobin
A0A0C4DH34	1	1	IGHV4-28	13.1157	63.25	7.69	847.001	Carbamidomethylation	Immunoglobulin heavy variable 4-28
P23083	2	1	IGHV1-2	13.0763	57.26	19.66	749.994	Carbamidomethylation	Immunoglobulin heavy variable 1-2
P30740	7	7	SERPINB1	42.7147	71.5	11.87	255.355	Carbamidomethylation	Leukocyte elastase inhibitor
P80188	5	5	LCN2	22.5737	82.83	23.74	307.87	Carbamidomethylation	Neutrophil gelatinase-associated lipocalin
P04406	2	2	GAPDH	36.0304	73.13	8.66	211.037	Carbamidomethylation	Glyceraldehyde-3-phosphate dehydrogenase
P25311	22	22	AZGP1	34.2371	75.84	48.32	1837.27	Carbamidomethylation	Zinc-alpha-2-glycoprotein
A0A0J9YY99	6	2		12.9564	100	39.32	1024.01	Carbamidomethylation	Uncharacterized protein
Q01469	4	4	FABP5	15.1546	100	8.15	309.521	Carbamidomethylation	Fatty acid-binding protein 5
P40925	4	4	MDH1	36.403	70.66	8.68	318.972	Carbamidomethylation	Malate dehydrogenase, cytoplasmic
P02647	6	6	APOA1	30.7589	100	11.99	143.458	Carbamidomethylation	Apolipoprotein A-I
P14618	7	6	PKM	57.9	89.45	5.65	146.249	Carbamidomethylation	Pyruvate kinase PKM
P03973	8	8	SLPI	14.3159	62.12	31.82	1198.96	Carbamidomethylation	Antileukoproteinase
P0C0L4	6	6	C4A	192.664	62.73	1.61	60.6904	Carbamidomethylation	Complement C4-A
Q13421	5	5	MSLN	68.9422	65.08	4.13	135.082	Carbamidomethylation	Mesothelin
P09211	7	7	GSTP1	23.341	80	30.48	611.443	Carbamidomethylation	Glutathione S-transferase P
Q9UGM3	12	12	DMBT1	260.569	43.72	20.8	24.0161	Carbamidomethylation	Deleted in malignant brain tumors 1 protein
A0A0B4J2H0	2	0	IGHV1-69D	12.6523	57.26	19.66	119.047	Carbamidomethylation	Immunoglobulin heavy variable 1-69D
Q8NHW3	2	2	MAFA	36.9591	41.93	2.27	119.387	Carbamidomethylation	Transcription factor MafA
P06702	2	2	S100A9	13.2335	100	13.16	366.538	Carbamidomethylation	Protein S100-A9
P06703	1	1	S100A6	10.1733	72.22	8.89	0	Carbamidomethylation	Protein S100-A6
P01011	6	6	SERPINA3	47.6205	83.92	14.42	194.456	Carbamidomethylation	Alpha-1-antichymotrypsin
P01009	12	12	SERPINA1	46.707	71.53	16.03	815.782	Carbamidomethylation	Alpha-1-antitrypsin
P01008	4	4	SERPINC1	52.5689	82.76	2.8	90.0547	Carbamidomethylation	Antithrombin-III
P06733	8	8	ENO1	47.1393	93.09	13.13	308.897	Carbamidomethylation	Alpha-enolase
P01042	5	5	KNG1	71.9122	82.14	1.71	39.4947	Carbamidomethylation	Kininogen-1
P01036	7	5	CST4	16.204	83.69	41.84	3846.38	Carbamidomethylation	Cystatin-S
P01034	2	2	CST3	15.7891	80.82	18.49	500.852	Carbamidomethylation	Cystatin-C
P01024	34	34	C3	187.03	84.97	14.31	159.516	Carbamidomethylation	Complement C3
P01023	20	20	A2M	163.188	71.51	5.77	118.031	Carbamidomethylation, Oxidation (M)	Alpha-2-macroglobulin
B4E1Z4	7	7		140.853	69.75	4.03	76.2393	Carbamidomethylation	cDNA FLJ55673, highly similar to Complement factor B
P01877	6	2	IGHA2	36.568	50.59	25.88	1772.99	Carbamidomethylation	Immunoglobulin heavy constant alpha 2
P01876	18	14	IGHA1	37.6306	51.56	37.11	2459.21	Carbamidomethylation	Immunoglobulin heavy constant alpha 1
P01871	12	12	IGHM	49.4086	71.3	14.79	355.236	Carbamidomethylation	Immunoglobulin heavy constant mu
P01768	4	0	IGHV3-30	12.9384	100	34.19	440.685	Carbamidomethylation	Immunoglobulin heavy variable 3-30
P01860	8	1	IGHG3	41.2604	72.94	23.61	147.515	Carbamidomethylation	Immunoglobulin heavy constant gamma 3
P04080	3	3	CSTB	11.1326	76.53	24.49	319.786	Carbamidomethylation	Cystatin-B
P04083	5	5	ANXA1	38.69	93.06	15.03	246.566	Carbamidomethylation	Annexin A1
A0A0B4J2B5	2	0	IGHV3OR16-9	10.6502	100	19.39	710.636	Carbamidomethylation	Immunoglobulin heavy variable 3/OR16-9
P01834	9	9	IGKC	11.7578	100	67.29	4295.93	Carbamidomethylation	Immunoglobulin kappa constant
P01833	27	27	PIGR	83.2317	85.34	32.33	502.751	Carbamidomethylation	Polymeric immunoglobulin receptor
P25815	2	2	S100P	10.3932	70.53	13.68	439.846	Carbamidomethylation	Protein S100-P
P01859	11	4	IGHG2	35.8778	62.58	30.37	337.397	Carbamidomethylation	Immunoglobulin heavy constant gamma 2
P63261	11	1	ACTG1	41.7658	76.8	28.27	236.22	Carbamidomethylation	Actin, cytoplasmic 2
P01857	11	5	IGHG1	36.0832	73.03	33.03	316.852	Carbamidomethylation	Immunoglobulin heavy constant gamma 1
P08603	3	3	CFH	139.005	74.25	1.95	40.8859	Carbamidomethylation	Complement factor H
P04217	4	4	A1BG	54.2195	56.36	1.82	74.8842	Carbamidomethylation	Alpha-1B-glycoprotein
P80748	1	1	IGLV3-21	12.438	42.74	13.68	261.159	Carbamidomethylation	Immunoglobulin lambda variable 3-21
P07355	4	4	ANXA2	38.5798	92.92	6.19	92.4455	Carbamidomethylation	Annexin A2
P10909	8	8	CLU	52.461	80.85	17.59	262.837	Carbamidomethylation	Clusterin
P00338	1	0	LDHA	36.6654	89.46	3.61	52.7593	Carbamidomethylation	L-lactate dehydrogenase A chain
P01614	1	1	IGKV2D-40	13.3016	35.54	10.74	971.753	Carbamidomethylation	Immunoglobulin kappa variable 2D-40
P61626	29	29	LYZ	16.5263	81.08	52.03	2928.3	Carbamidomethylation, Oxidation (M)	Lysozyme C
P22079	6	6	LPO	80.2369	73.74	1.83	0	Carbamidomethylation	Lactoperoxidase
P26447	2	2	S100A4	11.7207	70.3	8.91	206.858	Carbamidomethylation	Protein S100-A4
P62937	3	3	PPIA	18.0009	83.64	6.67	126.622	Carbamidomethylation	Peptidyl-prolyl cis-trans isomerase A
P0DOY2	6	2	IGLC2	11.2865	100	63.21	2560.67	Carbamidomethylation	Immunoglobulin lambda constant 2
Q14508	5	5	WFDC2	12.9839	55.65	24.19	673.958	Carbamidomethylation	WAP four-disulfide core domain protein 2
A0A075B7B8	2	1	IGHV3OR16-12	12.8663	56.41	16.24	401.782	Carbamidomethylation	Immunoglobulin heavy variable 3/OR16-12
Q15842	1	1	KCNJ8	47.9371	65.09	2.36	75.6981	Carbamidomethylation	ATP-sensitive inward rectifier potassium channel 8
Q13228	3	3	SELENBP1	52.3576	89.41	2.12	44.2642	Carbamidomethylation	Methanethiol oxidase
P63104	5	2	YWHAZ	27.7277	100	12.65	184.765	Carbamidomethylation	14-3-3 protein zeta/delta
P0DP23	5	5	CALM1	16.8268	75.17	14.09	652.896	Carbamidomethylation	Calmodulin-1
P04792	6	6	HSPB1	22.7685	66.83	22.93	385.743	Carbamidomethylation	Heat shock protein beta-1
P10599	2	2	TXN	11.7297	77.14	12.38	596.934	Carbamidomethylation	Thioredoxin
P00338	6	0	LDHA	36.6654	89.46	6.63	112.553	Carbamidomethylation	L-lactate dehydrogenase A chain
P00352	7	7	ALDH1A1	54.8269	74.45	3.19	392.088	Carbamidomethylation	Retinal dehydrogenase 1
P05155	4	4	SERPING1	55.1194	64.2	2.8	167.588	Carbamidomethylation	Plasma protease C1 inhibitor
Q06830	7	7	PRDX1	22.0963	75.38	19.1	463.699	Carbamidomethylation	Peroxiredoxin-1
P01602	2	2	IGKV1-5	12.7734	70.09	24.79	382.183	Carbamidomethylation	Immunoglobulin kappa variable 1-5
P60174	8	8	TPI1	30.7717	89.86	19.58	213.066	Carbamidomethylation	Triosephosphate isomerase
Q86YV9	1	1	HPS6	82.9228	56.9	1.29	34.7632	Carbamidomethylation	Hermansky-Pudlak syndrome 6 protein
P00450	6	6	CP	122.128	75.02	4.51	72.9548	Carbamidomethylation	Ceruloplasmin
P11142	5	2	HSPA8	70.8542	73.53	7.59	126.732	Carbamidomethylation	Heat shock cognate 71 kDa protein
P20061	2	2	TCN1	48.176	51.96	4.62	125.86	Carbamidomethylation	Transcobalamin-1
P00480	1	1	OTC	39.9097	71.75	2.54	82.2547	Carbamidomethylation	Ornithine carbamoyltransferase, mitochondrial
P68104	1	1	EEF1A1	50.1091	60.61	2.38	53.7087	Carbamidomethylation	Elongation factor 1-alpha 1
Q96JS3	1	1	PGBD1	92.4558	67.86	1.61	29.7193	Carbamidomethylation, Oxidation (M)	PiggyBac transposable element-derived protein 1
P01714	1	1	IGLV3-19	12.0349	40.18	8.04	557.138	Carbamidomethylation	Immunoglobulin lambda variable 3-19
P01700	1	1	IGLV1-47	12.2759	45.3	11.11	254.789	Carbamidomethylation	Immunoglobulin lambda variable 1-47

## Sheet: Glaucoma_Tears
Protein ID	#Peptides	#Unique	Gene Name	MW [kDa]	Possible Coverage [%]	Coverage [%]	Spectrum Counting	PTM	Description
P42857	1	1	NSG1	20.8998	84.32	4.86	95.8017	Carbamidomethylation	Neuronal vesicle trafficking-associated protein 1
P06312	1	1	IGKV4-1	13.3716	40.5	9.92	361.7	Carbamidomethylation	Immunoglobulin kappa variable 4-1
P19652	2	1	ORM2	23.5876	81.59	4.48	324.207	Carbamidomethylation	Alpha-1-acid glycoprotein 2
P30838	1	1	ALDH3A1	50.3628	62.47	1.99	57.172	Carbamidomethylation	Aldehyde dehydrogenase, dimeric NADP-preferring
P02749	4	4	APOH	38.2727	76.52	11.01	179.802	Carbamidomethylation	Beta-2-glycoprotein 1
P02768	69	69	ALB	69.3215	95.57	57.14	3015.59	Carbamidomethylation, Oxidation (M)	Serum albumin
P02763	3	2	ORM1	23.4968	79.6	6.97	553.853	Carbamidomethylation	Alpha-1-acid glycoprotein 1
P02790	6	6	HPX	51.6433	66.23	10.82	220.121	Carbamidomethylation	Hemopexin
P02788	46	45	LTF	78.1319	88.03	49.86	937.404	Carbamidomethylation, Oxidation (M)	Lactotransferrin
P02787	32	31	TF	77.0136	88.11	29.37	468.827	Carbamidomethylation	Serotransferrin
O75556	7	7	SCGB2A1	10.8763	100	41.05	2170.33	Carbamidomethylation, Oxidation (M)	Mammaglobin-B
P02774	7	7	GC	52.8829	82.49	17.51	144.578	Carbamidomethylation	Vitamin D-binding protein
O95968	7	7	SCGB1D1	9.89138	72.22	20	689.24	Carbamidomethylation	Secretoglobin family 1D member 1
Q9GZZ8	5	5	LACRT	14.2373	48.55	16.67	2777.53	Carbamidomethylation	Extracellular glycoprotein lacritin
P07737	2	2	PFN1	15.0446	82.14	10	126.595	Carbamidomethylation	Profilin-1
P05109	1	1	S100A8	10.8276	100	11.83	571.72	Carbamidomethylation	Protein S100-A8
O14646	1	1	CHD1	196.567	84.39	0.58	11.4492	Carbamidomethylation, Oxidation (M)	Chromodomain-helicase-DNA-binding protein 1
P06454	1	1	PTMA	12.196	47.75	12.61	668.804	Carbamidomethylation	Prothymosin alpha
P01591	8	8	JCHAIN	18.087	77.99	37.11	3295.9	Oxidation (M)	Immunoglobulin J chain
P12273	11	11	PIP	16.5618	100	29.45	2534.21	Carbamidomethylation	Prolactin-inducible protein
Q9BTN0	1	1	LRFN3	66.2183	46.5	1.59	39.3851	Carbamidomethylation	Leucine-rich repeat and fibronectin type-III domain-containing protein 3
P60709	11	2	ACTB	41.7097	76.8	22.67	631.032	Oxidation (M)	Actin, cytoplasmic 1
Q99935	2	2	OPRPN	27.1994	52.02	8.47	343.475	Carbamidomethylation	Opiorphin prepropeptide
P06396	6	6	GSN	85.6442	57.42	4.99	154.564	Carbamidomethylation	Gelsolin
P21980	4	4	TGM2	77.2797	63.32	4.51	59.9497	Carbamidomethylation	Protein-glutamine gamma-glutamyltransferase 2
P01615	2	2	IGKV2D-28	12.9485	35.83	30.83	1442.59	Carbamidomethylation	Immunoglobulin kappa variable 2D-28
P09467	1	1	FBP1	36.8188	79.59	3.55	59.6744	Carbamidomethylation	Fructose-1,6-bisphosphatase 1
A0A075B6H7	1	1	IGKV3-7	12.7754	69.83	7.76	437.612	Carbamidomethylation	Immunoglobulin kappa variable 3-7
P0DMV8	10	8	HSPA1A	70.009	70.2	11.23	137.746	Carbamidomethylation	Heat shock 70 kDa protein 1A
Q13508	1	1	ART3	43.8952	69.15	4.88	50.4937	Carbamidomethylation	Ecto-ADP-ribosyltransferase 3
A0A075B7F0	1	0	IGHV3OR16-10	12.5712	100	9.48	50.929	Carbamidomethylation	Immunoglobulin heavy variable 3/OR16-10
A0A0B4J1V1	2	0	IGHV3-21	12.8314	72.65	9.4	521.274	Carbamidomethylation	Immunoglobulin heavy variable 3-21
P31025	24	24	LCN1	19.2378	64.2	70.45	7693.44	Carbamidomethylation, Oxidation (M)	Lipocalin-1
Q8TE96	1	1	DQX1	79.4254	58.72	2.79	31.8764	Carbamidomethylation	ATP-dependent RNA helicase DQX1
P00738	19	19	HP	45.1766	67.49	29.06	533.129	Carbamidomethylation, Oxidation (M)	Haptoglobin
P23083	2	1	IGHV1-2	13.0763	57.26	19.66	605.925	Carbamidomethylation	Immunoglobulin heavy variable 1-2
P30740	7	7	SERPINB1	42.7147	71.5	2.64	59.0777	Carbamidomethylation	Leukocyte elastase inhibitor
P62328	1	1	TMSB4X	5.04952	100	25	805.605	Carbamidomethylation	Thymosin beta-4
P80188	5	5	LCN2	22.5737	82.83	16.16	486.31	Carbamidomethylation	Neutrophil gelatinase-associated lipocalin
P04406	3	3	GAPDH	36.0304	73.13	4.48	59.6744	Carbamidomethylation	Glyceraldehyde-3-phosphate dehydrogenase
P25311	18	18	AZGP1	34.2371	75.84	39.6	1820.96	Carbamidomethylation	Zinc-alpha-2-glycoprotein
A0A0J9YY99	5	1		12.9564	100	25.64	605.925	Carbamidomethylation	Uncharacterized protein
Q01469	2	2	FABP5	15.1546	100	8.15	131.284	Carbamidomethylation	Fatty acid-binding protein 5
P23528	2	2	CFL1	18.4907	100	7.23	106.767	Carbamidomethylation	Cofilin-1
P02647	5	5	APOA1	30.7589	100	5.24	132.759	Carbamidomethylation	Apolipoprotein A-I
P14618	3	3	PKM	57.9	89.45	4.52	141.786	Carbamidomethylation	Pyruvate kinase PKM
P03973	7	7	SLPI	14.3159	62.12	21.97	810.08	Carbamidomethylation	Antileukoproteinase
P0C0L4	2	2	C4A	192.664	62.73	0.86	12.871	Carbamidomethylation	Complement C4-A
Q13421	3	3	MSLN	68.9422	65.08	2.22	76.3936	Carbamidomethylation	Mesothelin
P09211	2	2	GSTP1	23.341	80	5.24	105.496	Carbamidomethylation	Glutathione S-transferase P
Q9UGM3	10	10	DMBT1	260.569	43.72	20.8	27.3925	Carbamidomethylation	Deleted in malignant brain tumors 1 protein
A0A0B4J2H0	2	1	IGHV1-69D	12.6523	57.26	19.66	605.925	Carbamidomethylation	Immunoglobulin heavy variable 1-69D
Q6ZP98	1	1	C16orf47	14.5896	79.7	9.02	133.258	Carbamidomethylation	Putative uncharacterized protein C16orf47
P06702	2	2	S100A9	13.2335	100	13.16	155.468	Carbamidomethylation	Protein S100-A9
P01011	8	8	SERPINA3	47.6205	83.92	18.68	170.328	Carbamidomethylation	Alpha-1-antichymotrypsin
P01009	8	8	SERPINA1	46.707	71.53	8.61	928.842	Carbamidomethylation	Alpha-1-antitrypsin
P01008	4	4	SERPINC1	52.5689	82.76	7.33	70.0274	Carbamidomethylation	Antithrombin-III
P06733	7	7	ENO1	47.1393	93.09	17.28	198.741	Carbamidomethylation	Alpha-enolase
P01042	2	2	KNG1	71.9122	82.14	1.71	100.51	Carbamidomethylation	Kininogen-1
P01036	7	5	CST4	16.204	83.69	49.65	4975.51	Carbamidomethylation	Cystatin-S
P01034	2	2	CST3	15.7891	80.82	18.49	485.57	Carbamidomethylation	Cystatin-C
P01024	34	34	C3	187.03	84.97	16.36	211.008	Carbamidomethylation	Complement C3
P01023	13	13	A2M	163.188	71.51	6.38	97.205	Carbamidomethylation	Alpha-2-macroglobulin
B4E1Z4	2	2		140.853	69.75	1.11	15.8385	Carbamidomethylation	cDNA FLJ55673, highly similar to Complement factor B
P01877	8	3	IGHA2	36.568	50.59	26.76	2875.38	Carbamidomethylation	Immunoglobulin heavy constant alpha 2
P01876	17	12	IGHA1	37.6306	51.56	34.56	3032.63	Carbamidomethylation, Oxidation (M)	Immunoglobulin heavy constant alpha 1
P01871	11	11	IGHM	49.4086	71.3	18.32	389.939	Carbamidomethylation	Immunoglobulin heavy constant mu
P01768	5	0	IGHV3-30	12.9384	100	13.68	757.406	Carbamidomethylation	Immunoglobulin heavy variable 3-30
P01860	8	1	IGHG3	41.2604	72.94	24.93	144.677	Carbamidomethylation	Immunoglobulin heavy constant gamma 3
P32119	2	1	PRDX2	21.8782	58.08	10.61	216.138	Carbamidomethylation	Peroxiredoxin-2
P04083	5	5	ANXA1	38.69	93.06	6.36	204.894	Carbamidomethylation	Annexin A1
P04075	2	2	ALDOA	39.3953	76.65	2.47	48.6904	Carbamidomethylation	Fructose-bisphosphate aldolase A
A0A0B4J2B5	3	0	IGHV3OR16-9	10.6502	100	19.39	527.479	Carbamidomethylation	Immunoglobulin heavy variable 3/OR16-9
P01834	6	6	IGKC	11.7578	100	59.81	9529.73	Carbamidomethylation	Immunoglobulin kappa constant
P01833	26	26	PIGR	83.2317	85.34	31.02	686.463	Carbamidomethylation	Polymeric immunoglobulin receptor
P25815	2	2	S100P	10.3932	70.53	24.21	652.964	Carbamidomethylation	Protein S100-P
P01859	9	2	IGHG2	35.8778	62.58	23.93	398.056	Carbamidomethylation	Immunoglobulin heavy constant gamma 2
P63261	10	1	ACTG1	41.7658	76.8	22.67	172.671	Carbamidomethylation	Actin, cytoplasmic 2
P01857	10	3	IGHG1	36.0832	73.03	25.76	412.543	Carbamidomethylation	Immunoglobulin heavy constant gamma 1
P04217	3	3	A1BG	54.2195	56.36	1.82	63.5244	Carbamidomethylation	Alpha-1B-glycoprotein
P80748	1	1	IGLV3-21	12.438	42.74	13.68	664.624	Carbamidomethylation	Immunoglobulin lambda variable 3-21
P10909	9	9	CLU	52.461	80.85	19.82	297.83	Carbamidomethylation	Clusterin
P0CG04	4	0	IGLC1	11.3406	100	46.23	1061.73	Carbamidomethylation	Immunoglobulin lambda constant 1
P00338	1	0	LDHA	36.6654	89.46	3.61	59.6744	Carbamidomethylation	L-lactate dehydrogenase A chain
P61626	26	26	LYZ	16.5263	81.08	52.03	4814.74	Carbamidomethylation	Lysozyme C
P26447	2	2	S100A4	11.7207	70.3	8.91	526.435	Carbamidomethylation	Protein S100-A4
P62937	3	3	PPIA	18.0009	83.64	15.15	161.121	Carbamidomethylation	Peptidyl-prolyl cis-trans isomerase A
P0DOY2	5	2	IGLC2	11.2865	100	55.66	4238.55	Carbamidomethylation	Immunoglobulin lambda constant 2
Q14508	2	2	WFDC2	12.9839	55.65	24.19	500.255	Carbamidomethylation	WAP four-disulfide core domain protein 2
A0A075B7B8	2	1	IGHV3OR16-12	12.8663	56.41	9.4	302.962	Carbamidomethylation	Immunoglobulin heavy variable 3/OR16-12
Q13228	3	3	SELENBP1	52.3576	89.41	4.45	75.0988	Carbamidomethylation	Methanethiol oxidase
Q9NQV8	2	2	PRDM8	71.6183	64.01	1.6	40.1889	Carbamidomethylation, Oxidation (M)	PR domain zinc finger protein 8
P63104	4	2	YWHAZ	27.7277	100	12.65	267.658	Carbamidomethylation	14-3-3 protein zeta/delta
P0DP23	3	3	CALM1	16.8268	75.17	14.09	1107.71	Carbamidomethylation	Calmodulin-1
P04792	6	6	HSPB1	22.7685	66.83	22.93	445.736	Carbamidomethylation	Heat shock protein beta-1
P10599	2	2	TXN	11.7297	77.14	12.38	675.174	Carbamidomethylation	Thioredoxin
P05155	2	2	SERPING1	55.1194	64.2	2.8	94.777	Carbamidomethylation	Plasma protease C1 inhibitor
Q06830	7	6	PRDX1	22.0963	75.38	13.57	178.124	Carbamidomethylation	Peroxiredoxin-1
P01602	2	2	IGKV1-5	12.7734	70.09	24.79	432.276	Carbamidomethylation	Immunoglobulin kappa variable 1-5
P60174	3	3	TPI1	30.7717	89.86	12.24	320.176	Carbamidomethylation	Triosephosphate isomerase
P00450	7	7	CP	122.128	75.02	5.35	89.319	Carbamidomethylation	Ceruloplasmin
P68104	1	1	EEF1A1	50.1091	60.61	2.38	136.684	Carbamidomethylation	Elongation factor 1-alpha 1
P01700	3	3	IGLV1-47	12.2759	45.3	25.64	648.414	Carbamidomethylation	Immunoglobulin lambda variable 1-47
