# Supplementary material for: Multi-Omics Approach for Studying Tears in Treatment-Naïve Glaucoma Patients
Source: Int J Mol Sci. 2019 Aug 18;20(16):4029. doi: 10.3390/ijms20164029 (PMC6721157; doi:10.3390/ijms20164029)
Supplement: Supplementary file 1 [file ijms-20-04029-s001.zip › ijms-535743-supplementary final_PROOF/Supplementary Table_S4.xlsx]

## Sheet: CTRL_MVs
Protein ID	Gene names	#Peptides	#Unique peptides	Sequence coverage [%]	Mol. weight [kDa]	Score	PTM	Description
P01833	PIGR	4	4	7.1	83.283	23.237	Carbamidomethylation	Polymeric immunoglobulin receptor
P01834	IGKC	2	2	35.5	11.765	24.837	Carbamidomethylation	Ig kappa chain C region
P01876	IGHA1	3	3	7.9	37.654	18.398	Carbamidomethylation	Ig alpha-1 chain C region
P02768	ALB	17	14	29.9	69.366	149.14	Carbamidomethylation	Serum albumin
P02788	LTF	13	13	23.8	78.181	93.894	Carbamidomethylation, Oxidation (M)	Lactotransferrin
P03973	SLPI	1	1	9.1	14.326	8.8214	Carbamidomethylation	Antileukoproteinase
P05109	S100A8	2	2	23.7	10.834	45.078	Carbamidomethylation	Protein S100-A8
P06702	S100A9	2	2	24.6	13.242	16.443	Carbamidomethylation	Protein S100-A9
P0DOY3	IGLC1	1	1	14.2	11.265	7.6318	Carbamidomethylation	Ig lambda-1 chain C regions
P10599	TXN	1	1	12.4	11.737	6.9123	Carbamidomethylation	Thioredoxin
P12273	PIP	2	2	17.8	16.572	16.691	Carbamidomethylation	Prolactin-inducible protein
P14923	JUP	4	4	6.6	81.744	27.567	Carbamidomethylation	Junction plakoglobin
P15924	DSP	6	6	2.3	331.77	36.367	Carbamidomethylation	Desmoplakin
P20930	FLG	1	1	0.2	435.16	48.491	Carbamidomethylation	Filaggrin
P25311	AZGP1	3	3	10.7	34.258	18.822	Carbamidomethylation	Zinc-alpha-2-glycoprotein
P31025	LCN1	5	5	30.7	19.25	57.505	Carbamidomethylation	Lipocalin-1
P31944	CASP14	3	3	12.4	27.679	18.249	Carbamidomethylation	Caspase-14
P35321	SPRR1A	1	1	18	9.8774	6.3666	Carbamidomethylation	Cornifin-A
P35326	SPRR2A	2	2	43.1	7.9653	14.715	Carbamidomethylation	Small proline-rich protein 2A
P47929	LGALS7	1	1	8.8	15.075	6.4212	Carbamidomethylation	Galectin-7
P62829	RPL23	1	1	6.4	14.865	6.187	Carbamidomethylation	60S ribosomal protein L23
P62987	UBA52	1	1	12.5	14.728	11.985	Carbamidomethylation	Ubiquitin-60S ribosomal protein L40
P63261	ACTG1	3	3	9.9	41.792	17.937	Carbamidomethylation	Actin, cytoplasmic 2
P81605	DCD	2	2	22.7	11.284	14.568	Carbamidomethylation	Dermcidin
Q01469	FABP5	1	1	6.7	15.164	6.3399	Carbamidomethylation	Fatty acid-binding protein, epidermal
Q02413	DSG1	5	5	6.7	113.75	36.247	Carbamidomethylation, Oxidation (M)	Desmoglein-1
Q04118	PRB3	1	1	3.9	30.98	7.3917	Carbamidomethylation	Basic salivary proline-rich protein 3
Q08554	DSC1	2	2	3.1	99.986	14.481	Carbamidomethylation	Desmocollin-1
Q58DX5	NAALADL2	1	1	3.5	88.681	6.6377	Carbamidomethylation	Inactive N-acetylated-alpha-linked acidic dipeptidase-like protein 2
Q5D862	FLG2	3	3	1.8	248.07	41.354	Carbamidomethylation	Filaggrin-2
Q5T750	XP32	2	2	8.4	26.238	16.153	Carbamidomethylation	Skin-specific protein 32
Q5TA81	LCE2C	1	1	22.7	11.224	6.2624	Carbamidomethylation	Late cornified envelope protein 2C
Q6UWP8	SBSN	3	3	17.6	60.54	18.324	Carbamidomethylation	Suprabasin
Q6ZVX7	NCCRP1	1	1	4	30.847	6.3665	Carbamidomethylation	F-box only protein 50
Q86SG5	S100A7A	2	2	22.8	11.305	11.937	Carbamidomethylation	Protein S100-A7A
Q86YZ3	HRNR	8	8	10.4	282.39	73.843	Carbamidomethylation	Hornerin
Q9HCY8	S100A14	2	2	25	11.662	17.952	Carbamidomethylation	Protein S100-A14

## Sheet: Glaucoma_MVs
Protein ID	Gene names	#Peptides	#Unique peptides	Sequence coverage [%]	Mol. weight [kDa]	Score	PTM	Description
A0A286YF46	SCYGR5	2	2	32.9	8.2009	15.268	Carbamidomethylation, Oxidation (M)	Small cysteine and glycine repeat-containing protein 5
P01834	IGKC	2	2	35.5	11.765	24.837	Carbamidomethylation	Ig kappa chain C region
P02768	ALB	17	14	29.9	69.366	149.14	Carbamidomethylation	Serum albumin
P02788	LTF	13	13	23.8	78.181	93.894	Carbamidomethylation, Oxidation (M)	Lactotransferrin
P05109	S100A8	2	2	23.7	10.834	45.078	Carbamidomethylation	Protein S100-A8
P06702	S100A9	2	2	24.6	13.242	16.443	Carbamidomethylation	Protein S100-A9
P12273	PIP	2	2	17.8	16.572	16.691	Carbamidomethylation	Prolactin-inducible protein
P14923	JUP	4	4	6.6	81.744	27.567	Carbamidomethylation	Junction plakoglobin
P15924	DSP	6	6	2.3	331.77	36.367	Carbamidomethylation	Desmoplakin
P20930	FLG	1	1	0.2	435.16	48.491	Carbamidomethylation	Filaggrin
P25311	AZGP1	3	3	10.7	34.258	18.822	Carbamidomethylation	Zinc-alpha-2-glycoprotein
P31025	LCN1	5	5	30.7	19.25	57.505	Carbamidomethylation	Lipocalin-1
P31944	CASP14	3	3	12.4	27.679	18.249	Carbamidomethylation	Caspase-14
P32119	PRDX2	1	1	4	21.892	6.317	Carbamidomethylation	Peroxiredoxin-2
P35321	SPRR1A	1	1	18	9.8774	6.3666	Carbamidomethylation	Cornifin-A
P35326	SPRR2A	2	2	43.1	7.9653	14.715	Carbamidomethylation	Small proline-rich protein 2A
P47929	LGALS7	1	1	8.8	15.075	6.4212	Carbamidomethylation	Galectin-7
P61221	ABCE1	1	1	2	67.314	6.3162	Carbamidomethylation	ATP-binding cassette sub-family E member 1
P61626	LYZ	2	2	12.8	16.537	11.468	Carbamidomethylation	Lysozyme C
P63261	ACTG1	3	3	9.9	41.792	17.937	Carbamidomethylation	Actin, cytoplasmic 2
P81605	DCD	2	2	22.7	11.284	14.568	Carbamidomethylation	Dermcidin
Q01469	FABP5	1	1	6.7	15.164	6.3399	Carbamidomethylation	Fatty acid-binding protein, epidermal
Q02413	DSG1	5	5	6.7	113.75	36.247	Carbamidomethylation, Oxidation (M)	Desmoglein-1
Q08554	DSC1	2	2	3.1	99.986	14.481	Carbamidomethylation	Desmocollin-1
Q16378	PRR4	1	1	11.2	15.097	8.4674	Carbamidomethylation	Proline-rich protein 4
Q58DX5	NAALADL2	1	1	3.5	88.681	6.6377	Carbamidomethylation	Inactive N-acetylated-alpha-linked acidic dipeptidase-like protein 2
Q5D862	FLG2	3	3	1.8	248.07	41.354	Carbamidomethylation	Filaggrin-2
Q6UWP8	SBSN	3	3	17.6	60.54	18.324	Carbamidomethylation	Suprabasin
Q6ZVX7	NCCRP1	1	1	4	30.847	6.3665	Carbamidomethylation	F-box only protein 50
Q7Z6R9	TFAP2D	1	1	1.5	49.577	6.2384	Carbamidomethylation	Transcription factor AP-2-delta
Q86SG5	S100A7A	2	2	22.8	11.305	11.937	Carbamidomethylation	Protein S100-A7A
Q86YZ3	HRNR	8	8	10.4	282.39	73.843	Carbamidomethylation	Hornerin
Q96JG8	MAGED4	1	1	1.6	81.377	8.9302	Carbamidomethylation	Melanoma-associated antigen D4
Q96SN8	CDK5RAP2	1	1	0.6	215.04	6.5591	Carbamidomethylation	CDK5 regulatory subunit-associated protein 2
Q9Y5B9	SUPT16H	1	1	0.7	119.91	10.855	Carbamidomethylation	FACT complex subunit SPT16
Q5T750	XP32	2	2	8.4	26.238	16.153	Carbamidomethylation	Skin-specific protein 32
